# Supplementary material for: Stiff matrix-induced KRTAP2-3 expression suppresses ciliogenesis via actin tension-driven chromatin remodeling
Source: Cell Death Dis. 2026 Apr 2;17(1):443. doi: 10.1038/s41419-026-08678-1 (PMC13168523; doi:10.1038/s41419-026-08678-1)
Supplement: Supplementary file 3 — Supplementary Table 1: List of differentially expressed genes. [file 41419_2026_8678_MOESM3_ESM.xlsx]

## Sheet: Sheet1
Table S1: List of differentially expressed genes.
Cluster1	Cluster2	Cluster3	Cluster4	Cluster5
SEPTIN5	LONRF3	H1-4	DTX2P1	PXK
PNMA8A	ADAMTS6	KLHL35	SPTY2D1OS	ZBTB45P1
ZNF230-DT	ANKRD20A3P	COPS8-DT	MT2P1	SERPINE2
ABCC6P2	SNORD83A	LINC01694	ZFHX3-AS1	PSMG3-AS1
HS3ST1	PFAS	PNPLA7	OR51E2	ZCWPW1
SLC29A3	PHLPP1	FMO4	CHRM2	ITGB8
DMRTA1	LYAR	LINC00672	NPIPP1	MAB21L1
ELFN2	CREB5	KLHDC1	YEATS2-AS1	GRIK2
LINC02593	NPR3	PPP1R32	KCNQ5-AS1	PLEKHB1
HBP1	NPIPB12	DHDH	NRBF2P5	PFKFB4
SMIM2-AS1	PTP4A2P1	PIP5KL1	NDUFA7	WEE2-AS1
ZNF815P	DEPDC1P1	BTBD19	SH3RF3-AS1	IQCN
MRNIP-DT	PPP1R15B-AS1	C7orf31	AKR7A2P1	JSRP1
ATP6V0D2	KBTBD8	SLC47A1	CRYM	WDR31
PGPEP1	ATP1A3	PLSCR4	HLA-J	CAMK2A
HFE	GPR75	TAF12-DT	PIK3AP1	CDK18
MMP1	ENDOU	TMEM52B	KIAA1755	TOX-DT
ARL14	HMGA1P8	CACNA1G	ERP29P1	MR1
PSMB9	UCKL1-AS1	GDF1	ATP6V0A4	NFATC2
SORBS1	RAD51	SLC26A10	X5_8S_rRNA	VEGFA
RNF128	RPL26P36	FER1L4	CLDN5	SPRY3
SPAG4	SKA3	MASP2	LMO7-AS1	FAM78A
ZNF792	ZYG11A	LINC01135	PTPN2P2	ACSF2
CFAP54	SNORA73B	NPBWR1	ANKRD20A1	SAMD14
LHFPL1	SMG1P3	PRSS23-AS1	LINC02043	EIF1B-AS1
MXD4	COL25A1	C11orf94	POLG-DT	CGNL1
RLBP1	EEF2KMT	HNRNPA1L2	TSPYL5	SLC45A1
STX17-DT	RPL12P1	NDUFA4L2	CCK	ANKRD29
INKA2-AS1	C13orf46	FAM227A	LRRC37A9P	ANK3
IL6R	DYNLL1P1	ODF3B	ZNF488	ALDH1A3
LGALS3	TUBBP1	MIR29B2CHG	SLC39A5	LINC02280
LINC01913	LINC02742	DUX4L9	RSPH9	TNXB
DYNLT2	RPL18AP7	GABRE	HCG25	ABCA6
LINC01693	PDCD11	PPIAP53	DUS4L-BCAP29	ARSD
URB1-AS1	ZNF239	TEX54	AGAP14P	GLMP
PDE11A	OXTR	LINC01465	PRH1	BDH2
RAB4B-EGLN2	TOMM40	AHI1-DT	TFAP2A-AS2	FOSB
ZNF568	LRRC58-DT	GABRR2	RPS26P6	SSBP3
ARHGAP24	HRAT17	BMP3	ADAMTS8	ARRB1
BCDIN3D-AS1	MT-TF	CHRD	NQO1-DT	ANGPTL2
ALPK1	HYI	GLIS1	RPL24P2	PLCL1
UBE2Q2P13	DIAPH3	C2orf16	BACH1-AS1	PRRT3
TFIP11-DT	NRXN3	SLC27A2	RPL13AP7	IQSEC2
IL17RC	WDR4	FOXD4L6	ESAM-AS1	LINC01270
MAP2K6	PLCZ1	DISP2	LINC01002	IFITM10
YPEL2	ATAD3C	HSF4	NPIPA5	SECTM1
RCN1P2	KCNG3	PRECSIT	RPL34P18	SHLD1
TSNAXIP1	SNHG9	PLXNB3-AS1	CTSW	ASB9
WAPL-DT	CCDC190	USP27X-DT	SNRPGP15	ZFP14
LINC02236	NPIPB4	HESX1	ITGB2-AS1	SOD3
NKAIN3	FASN	ABCA7	ATXN2-AS	FAM228B
FRRS1	IL24	ALDH1A3-AS1	FAM241B	PPL
RFX5-AS1	CLSPN	ESRRG	FOXN3-AS1	CYP4X1
TMEM150C	RASSF1	LGALS9	TSIX	PRAG1
RAB11B-AS1	LYPLA1P3	HOXA4	SUMO2P3	AZIN2
PBX1	FAM13A-AS1	TNRC18P3	GFI1	S100A4
TCP11L2	BRIP1	OR7E128P	ARHGAP20	PLXDC2
CSGALNACT1	USP31	ADAMTS13	CHRNA10	RNASEL
ZNF554	ACTB	NFYC-AS1	ATP2C2-AS1	ZFPM2-AS1
LUCAT1	ITGB1BP2	ZNF337-AS1	TMEM256-PLSCR3	GALM
DNAH7	DDX21	SLC15A3	KBTBD11-OT1	VASH1
TRPC5	LINC02783	LINC01058	RPL23AP42	CNNM2
LINC01825	SERTAD4	SYCE2	CEP170P1	SHC4
ST8SIA1	GOLGA6L23P	CDC42-AS1	RNA5-8SN1	ABCC6P1
QPRT	ATP5MC1P4	EPHA6	CYP51A1P1	ACTR3C
INHBA-AS1	DUSP8	TTYH2	FAM133DP	C3AR1
VSNL1	ATF6-DT	RGS9BP	SLC29A4	CYP26B1
PDZD7	LINC02535	GOLGA8N	PTPRQ	ADIRF-AS1
MAPT	ZNF804A	NIPSNAP3B	BEST1	NBEA
EXOC3L1	KCNK6	TFAP2E	OGDHL	ANKRD10
DUSP19	FAM86B2	PLA2G6	LRFN1	AMN1
RIMBP3C	BEND3	STIMATE-MUSTN1	RSKR	AP1AR-DT
MEIS1	ADRA1B	PRSS27	PSG8-AS1	DDR1
SLC16A4	WNT5B	LINC00954	APLN	PRORSD1P
DLX6	LNCOG	RAB44	LINC01293	LINC00461
PCDHGA6	CCDC17	ZSCAN5A	HES4	IFI6
ODAD3	SRSF12	CD81-AS1	ACRV1	ADAT3
HSD11B1L	NIPAL4	MFNG	RPS10-NUDT3	LRATD2
AGAP2	P2RX5	RELA-DT	CD160	PLCD1
TH	RPS24P8	IGFLR1	SH3GL1P1	APOBEC3C
PDK3	MCM10	SEC31B	ZNF860	SGK2
SIGLEC15	MARCHF3	BCAP29	CD101-AS1	PPIL6
H3C14	ANKRD1	LYPD6B	LURAP1L-AS1	PCDH9
H2BC18	HRK	SHISAL1	SCN1A	RTP4
C2orf81	IL1RL2	C21orf62-AS1	LRRC70	DGLUCY
VPS13B-DT	THSD1	NLRC4	ASB16	SORL1
ATP8A2	GCSHP5	SNURF	PABPC1L	SUCNR1
CDKN2B	MYEOV	CA12	TPH1	RDH5
ARSL	MYH9	TINCR	ELFN1-AS1	CCL7
JUP	MSNP1	FAM167B	HSPD1P11	PLA2R1
MAILR	STK39	FOSL2-AS1	TAS2R6P	HES1
COPB2-DT	ALMS1-IT1	TLR6	GTF2H2B	RRAD
ROM1	PUS1	ZNF28	KRT8P52	RNF150
SRGAP3	SLC19A1	TMEM169	RPL7AP62	SQSTM1
H1-2	PLXNA2	PDE10A	PANO1	GGN
KLF9	SH2D5	FOXD4	SLC25A5-AS1	BEX2
LY96	POLR1G	LINC00174	ABCA17P	TTC21A
MINDY1	BCL10-AS1	SKOR1	RPL7P22	CD22
GHR	SLC7A14	LMTK3	FBXW4P1	BAIAP2-DT
PIERCE2	AREG	APOL3	RPL29P12	CREBRF
TCAF2C	ANAPC1P2	GPC2	DMC1	MAPRE3
PLAG1	EBLN2	DACT3	SEPTIN14P12	MMP11
PIK3IP1	SMTN	NR6A1	GRIN3A	P2RX6
TEX52	RAD18	MIR1915HG	HSP90AA3P	BTN3A3
SHBG	PFN1P2	DCST2	B3GNT4	MAOB
SORCS1	FABP4	UTP14C	PMS2P6	WNT5A-AS1
CYP19A1	WT1	PAUPAR	NOTCH2NLC	TRIM16L
PCAT6	TUBA1C	RPL5P30	CORT	KLC4
PTBP1P	THAP12P7	B4GALNT2	EPS8L1	H1-10.AS1
CYTIP	LINC01357	IFNWP19	ZRSR2P1	SAP30-DT
SEC24B-AS1	RPL21P3	SIRPG	NACA4P	FAM83C
PDXP	DGKH	RABL2A	SOCS2-AS1	OCEL1
IRAG1-AS1	HCLS1	CDC42EP5	PCDHGA10	MXI1
MALL	SPON1	LRRC34	IPO7P2	SPATA17
IDH1	MGLL	TBC1D3D	PLCB2	KBTBD3
SLC9A9	DHRSX-IT1	ENO1P4	PAXBP1-AS1	CACFD1
B4GAT1-DT	STIM1-AS1	LINC00242	LRIG2-DT	CTSO
PARD6G-AS1	NLRP10	TTLL6	ST13P19	CXXC5
FCGR2A	DKK2	LMO3	KCNE5	PLIN4
GBP1P1	RBPMS2	ADD3-AS1	TBCE	DNAJC22
IL1R1	KLF6	HTATIP2	PGM5P3-AS1	PLB1
SNHG18	RGMB	CD38	LINC00345	POC1B-GALNT4
TENT5C	ADAMTS18	MIR600HG	GPATCH4	SAMD13
TMEM35A	LINC01529	ZNF704	RPL7P6	TMEM229B
LINC01144	PLAT	S100A1	NEDD8-MDP1	SCIRT
LRRN4CL	DST-AS1	FAM87B	RPL7AP20	CALCRL
THAP2	HES7	LINC01778	OR7E7P	FSTL4
TIMP4	HSPE1P3	TUBB8P1	CA2	LMOD3
DNAAF11	FAM86B1	LINC01094	RPPH1	SWSAP1
CMTM8	MMS22L	LINC01134	ARL10	KCP
METTL7B	DDAH1	AFDN-DT	LINC01836	KATNAL2
GLDCP1	RRAS2P1	RNLS	C1QTNF12	SALL2
RASA4DP	RNPS1P1	ASAH1-AS1	LINC02009	LRRC27
BMERB1	CCDC86	HSD11B2	ZNF69	ABCA1
BNIP3P5	NEDD9	AGBL2	C6orf201	H2AC17
GAPLINC	GFRA1	CSPG4BP	GFRA2	TRIM8-DT
PCDHGA7	EFNB2	TOGARAM2	KCNQ5-DT	PCAT1
HPGD	ZYX	AEBP1	STARD13-AS	ZNF563
CCDC121	SF3A3P1	SNHG21	CTBP1-AS	APOL1
ARMC12	PFN1P1	BRPF3-AS1	ODC1-DT	CCDC146
IL1RN	MSTO2P	CBWD4P	LINC02874	MRPL45P2
LINC01122	CEP128	COA6-AS1	PLCH2	CACNB2
RMEL3	RHOB	MIR181A1HG	EIF4A1P2	AATK
SARDH	RASL11B	SUV39H2-DT	INTS9-AS1	PTCHD4
DAAM2-AS1	SMCO2	PTGES2-AS1	ACTG1P20	HEXIM1
PYHIN1	PKIA-AS1	MEIS3	NLRP3	NPY1R
SLC14A1	SLC36A1	C1orf147	CEMIP	GASK1B
LINC02659	NEDD4L	ISLR	LRRC4	GLT8D2
CCDC30	SAMD4A	ARL13A	RPL17P36	DISC1
INO80D-AS1	SLIT2	NME5	MFAP4	CRYZL2P-SEC16B
FBXL13	PKMYT1	FGFR3	JDP2-AS1	COLQ
TOP1P1	MYO19	EYA1	DHX9P1	CD109-AS1
LIMS4	APOBEC3D	GPM6B	EPHB1	GAS6-AS1
VAC14-AS1	NUDT8	TTC29	FAM106A	CCDC28A
KCNK3	THSD4	PRRT1	TTC6	MANBA
PCDHGB2	ZNF887P	RPS4XP16	SEC23A-AS1	PDE2A
EMC1-AS1	KIF18B	HECW2-AS1	PRDX3P2	PTPRN2
LINC01422	SLC25A19	LRAT	C11orf16	DNAH10
PCDHB15	ATAD3B	LINC00173	DUSP9	LNC-LBCS
CD53	SLC5A6	PCDHA6	CXCL3	CCDC24
GDPD1	KRT33B	MIR4733HG	ZNF502	NAPEPLD
CCDC198	INSC	CYP51A1-AS1	VDAC1P6	CRACR2B
ACTBL2	CCDC88C	TECTA	ZNF603P	ZNF610
P2RY6	ZNF85	LRRC39	VSIG2	NUDT18
EGR2	C10orf88B	OR7E38P	LINC02728	IRF2BPL
RFX3	RPS3AP49	SLC37A2	RPL15P18	VMAC
H4C14	RGMB-AS1	LINC02487	ZSWIM8-AS1	PODNL1
SPP1	POLR1E	UPK3BL2	MYG1	ST6GALNAC2
LINC02798	TUBB2B	NYAP1	FUOM	BAALC-AS1
PIERCE1	DHX9-AS1	P2RY11	SEC16B	RAB7B
ZRANB2-DT	ELOVL2-AS1	VWA7	IL10RB-DT	DLL1
BMT2	DUSP5-DT	CXCL6	STARD4-AS1	LINC02873
LCA5L	EPG5	RALGPS1	SCUBE2	MIR3936HG
FRAT1	PRICKLE1	ALDH8A1	MAPK6-DT	RNASE4
MGP	GPR3	C2	CYCSP10	FBXO15
RASL11A	ABL2	AP1G2-AS1	BMS1P20	GOLGA8R
LINC00607	CCN1	CCDC144CP	BAK1P1	LINC02412
NUDT7	PSG3	TMEM253	EYA4	CYB5D2
CA11	ERCC2	C4orf48	CHCHD2P6	CNIH3
EML2-AS1	ERICD	TUB	UPK3BL3P	MIAT
ALDH1A1	KRTAP4-12	TAPT1-AS1	S100A14	NR1D1
SLC25A27	RAB3IL1	ZNF594-DT	GABBR2	ADGRF4
TLCD2	MST1L	PLA2G5	TCEA1P4	CEACAM16-AS1
FGF11	CD99P1	FKBP1B	LINC00452	ADGRF1
EGR3	FOXD2-AS1	UBQLNL	ASDURF	ARMC9
CRIP1	PSMC2P1	HAGLR	SNORA51	TMEM150A
RBM43	PODXL	CPM	CCN2-AS1	ITM2B
BOLA1	TICRR	FAM189A1	SPDYE5	UBA7
SMPDL3A	TRIO	DRAXIN	ZNF853	LRRK2
ARRDC3	TCF19	PRRT2	RAB37	CLSTN3
AMPD3	ADAMTSL5	SLC1A3	DMBT1	ZMIZ1-AS1
P4HA3	KCNQ5	SHF	H2AC20	PRR7
ZFP28-DT	KRTAP2-4	CACNG7	MAP3K20-AS1	BTBD8
INPP5D	ZNF530	ANKRD10-IT1	TIMM23B-AGAP6	VMP1
PRPF40B	LINC01435	PCDHA4	SSX1	B3GALT5-AS1
SH2D2A	RBMS2P1	TSKU-AS1	RHOQP2	ZNF608
FANK1	RPL23AP65	CITED4	PRDX3P1	SLC2A5
EPM2A-DT	LINC02721	FAM157C	SPRN	MSC
PCDHGC5	ACTG1	RASA4CP	RPSAP8	NPTXR
PHYHIP	PTPRZ1	RAD51-AS1	SPDYE16	ZNF415
ACOT11	SNORD15B	H4C8	SBK2	TMEM198
GEM	CCL3	LANCL1-AS1	ATP6V1C2	ABCC6
MSANTD2-AS1	IL12A	PCDHGA9	RPS2P4	C6orf223
LRFN5-DT	HNRNPA1P4	SRP14-DT	MRPS35-DT	LASTR
LIPT2-AS1	SFTA1P	LINC00933	RPGRIP1	SBNO1-AS1
RIMBP3B	NPFF	HNRNPCP1	RAC1P2	REPS2
PCDHB10	DDIAS	NDUFA6-DT	VN1R42P	DAB1
FMNL1-AS1	CASS4	NPPA	TM9SF5P	ZFYVE28
MMP28	NT5C3AP1	AKAP3	RPS26P28	VDR
HEXIM2	HNRNPA1P33	URAHP	ITGB2	VSIG10L
LINC02086	KRTAP2-3	BMP8B	GHRLOS	BMF
DHRS1	KRTAP2-1	TCAF2P1	FAM85B	MTUS1
SYTL2	KRT23	SLC25A34	USP8P1	KPNA7
PCDHGB8P	PPRC1	DPY19L3-DT	MIR17HG	ANKRD53
CASTOR1	PRDM1	FRZB	TTC9	RARA-AS1
NDRG1	LINC02057	CCT6B	TEX21P	SERHL
PKD1L2	NEXN	CDC42BPG	ATP2C2	DACH1
MX1	IBSP	TMEM121	SNX22	SERPINI1
ARHGEF3	PSG8	PAOX	CLIP1-AS1	SORBS2
CFAP298-TCP10L	FLNB-AS1	LMNTD2-AS1	ZNF385B	IQCG
SOD2	FANCB	RAB11FIP1P1	RPL36AP54	PTGFR
DDIT4	EML5	TBC1D8-AS1	TMEM30BP1	ZMYND15
MLLT3	TRPC4	HEPH	HSPA9P1	NOXA1
CADPS2	C12orf75-AS1	PCDHB2	KIF17	GSTM4
THEGL	CRIM1	TARID	RPS3AP38	ABCC3
GLIPR1L2	TAGLN	UNC13D	CFTR	NEK11
LINC01165	ADGRG6	DNAH1	BMS1P4	SPATA12
FOXO4	NR2C2	SCAND2P	PAICSP1	GPR87
KREMEN1	LIMS2	AQP6	RNF32-AS1	CUTALP
DUSP4	PDE1C	FAM50B	GHET1	MIR130AHG
RGS17	MIR137HG	CHKB-CPT1B	RN7SL4P	SPATA24
TPRG1-AS1	TRIP13	MFSD2B	KCNAB3	ZNF404
DBP	MKI67	ZNF559-ZNF177	SLC44A3-AS1	B4GAT1
SERPIND1	RBMS3	MIRLET7A1HG	ANP32AP1	LINC01252
NFE2	TGIF2-RAB5IF	PTGES3L-AARSD1	CYCSP45	PLA2G4A
NR0B1	GREB1L	NT5CP1	LINC01424	ABCB9
ARHGEF19	TBC1D2	TSPAN15	PA2G4P5	TP53INP1
AQP5-AS1	IQCH	GUSBP13	SPDYE6	IER5L
DNAI4	SNHG15	RNF224	PPARGC1B	BEX4
ABHD14A-ACY1	RGL4	STON1-GTF2A1L	PGBD5	PGF
CCDC154	KRTAP4-8	TEX22	PYURF	CCR7
IDO1	ZNF497	TGFB2-OT1	NPIPA8	TRPV2
DNAJC3-DT	ATF4P3	IGFBP7-AS1	PIWIL2	SAMD15
TMC3-AS1	SERPINE1	ANO2	SPDYE21	DCHS2
ACVRL1	FLNC	COL11A2	ZC3H11A	LINC00653
SIGLEC6	TPM3P5	IL11RA	LINC00842	CAPS
CCNG2	MYPN	TSPAN11	PRR5	RAB3D
FSIP1	NPIPB3	SOD2-OT1	MAP2K5-DT	C1RL
SOX4	CD180	LRRC66	LINC01186	LINC00589
GSTA4	PKP2	FAM157B	LRRC7	HCP5
MAP6	SACS	ZNF350-AS1	LINC00106	PDGFRL
PCDHB6	CD274	ETV2	HIKESHIP2	PSCA
CORO7-PAM16	DIRC3-AS1	AMIGO1	ARHGEF16	TCAF2
ISG15	PCDHA7	CDS1	RPL7P19	PDE1A
TRIM9	PEAR1	ZNF836	MYADML2	MYH15
OSER1-DT	PSMD6-AS2	HRCT1	RNA5-8SN3	PLA2G4C
KLHL41	F3	MIR302CHG	SNX18P7	ADAM8
LINC03014	CDCP1	OR2A20P	DCHS1	VWCE
ZNF436	POLE	ARMH1	KANSL1L-AS1	ARSI
MEGF10	CDCA7	PYGM	NICN1	NXN
SLC5A2	PFN1P6	GRTP1	GTF3C2-AS1	ZNF641
HTR7	FGF5	ABAT	EOLA2-DT	PPFIA3
HERC6	KRT81	PCDHGA12	TMEM249	CMKLR1
ANXA10	PSG1	MIRLET7IHG	SINHCAFP2	SNAI3-AS1
PCDHGA1	ZNF232	SATB1-AS1	GNA15	NKX3-2
OLFML3	P2RX5-TAX1BP3	CATSPERE	SCHIP1	COL7A1
RNF227	TRIM6	TSPAN2	CCNE1	ANKRD24
LYRM9	KCTD8	FLVCR2	SUGT1P4-STRA6LP	GREM2
SAMSN1	NOP16	FLG	PPM1E	ZNF214
SPX	ARSJ	TOB2P1	SAPCD1	PCSK4
LINC00663	SRM	GRM8	SIRLNT	REEP6
EPOR	FAT1	FBXW10B	ZNF670-ZNF695	PROM2
LRFN5	NPM1P6	CYP2E1	AGT	FZD3
CLDN2	STK32B	HSD17B2	NAALAD2	CCDC88B
DNAAF4	DAW1	RNF139-DT	MFFP3	MFSD3
CDO1	NR4A1	SETBP1-DT	CD226	ST6GALNAC3
PTPRU	KRTAP2-2	ZNF296	SPDYE2	POC1B-AS1
NRG2	PWP2	C2orf15	AFAP1-AS1	HSD17B14
YPEL4	HNRNPA3P3	PDZRN3	C4orf36	GRAMD1C
PJVK	WDR62	MCF2L2	ZNF8-ERVK3.1	RNASET2
KCNH3	LINC00431	SLC7A11-AS1	BSN	MAGIX
RN7SL689P	FANCA	B3GALT4	POU2F3	IFI35
PRR15	PTPRR	HYDIN	C9orf129	SOX2-OT
SMPX	FERMT1	ACTR3-AS1	TNRC18P1	SCIN
ST8SIA4	MPP3	GAL3ST3	FITM1	COLEC12
GPRIN3	ARID3B	XKRX	HNRNPA1P39	CHST2
SH3TC1	FAM86C1P	HEXIM2-AS1	DDX50P1	DYRK1B
LINC02928	CAD	ZNF117	ZNF681	ITGA11
CDKL3	TRBV12-4	ARMCX4	CYP4F60P	POT1-AS1
BBS12	NPM1P24	PTCH2	MAN1C1	DDO
RSPO3	HIGD1AP1	ANKS1B	CKAP2-DT	RAB9B
ULK4P2	PVR	CD37	COCH	PTER
DLG2	NOSTRIN	LNCATV	CLIC4P3	TRIL
SIX3-AS1	CCN2	EGFL8	PBX4	CD44-DT
EOMES	SIPA1L3	SNAP25-AS1	RBM15-AS1	EFCAB7
SF3A3P2	SNORD17	NALT1	KRT18P5	ADAMTS14
PDCD6-AHRR	FAM24B	GOLGA8K	BLK	GPIHBP1
LINC02609	PDCD1LG2	TTC9B	TCEA1P2	TMEM132B
CDH18	FGF1	CHN2	ERC2	FAM187A
ABTB1	SLC7A5	INAFM1	SLC17A9	PANX2
H2AC11	SNHG17	ISM2	MAD2L1-DT	NPTX1
CRYZL2P	AUNIP	C9orf50	CMTM1	PCMTD2
MIR762HG	DLGAP4-AS1	ZFHX2-AS1	SRD5A3-AS1	ABCA8
MAB21L2	RPS27AP5	SELENOO-AS1	CRLF1	RPL7AP76
SLC46A3	ABCC9	SBK1	CD44-AS1	MAML3
ETV1	FAM95B1	YPEL1	SGCG	ABHD4
KLF4	CT62	CCDC191	AURKAP1	CARD16
LCA5	ACTN1	SLC25A28-DT		GPRC5C
ICA1	H3-5	TEX14		KCTD4
TTC39A	FLNB	GPT		OTX2
PCDHGB3	TMEM40	OR2T33		ARHGAP6
ZNF837	ERBB4	TNFRSF9		SLC26A4-AS1
EYS	GPRC5B	LINC01376		CLEC18A
GPR78	AP1M2	MARVELD3		CHRNA9
NDST3	MCOLN2	FAM88B		ARHGEF37
GRIA3	NAP1L4P3	GYPC		TMEM198B
OR2T8	CHST15	PDE7B		RENO1
C10orf95	TUBB6	CEP83-DT		ZNF233
ADGRE1	GPC5	CCDC183		ARL15
TTC41P	TBC1D30	BAIAP3		LRRC56
HHIPL2	ACTBP11	LY6K		PTOV1-AS1
LINC01301	UBE2CP2	WWTR1-AS1		RAB26
RASA4B	FAM107A	TNFSF4		SSC5D
SELENOM	PRR22	ASS1P2		ADGRG1
TSC22D3	SUN3	PDF		IGSF10
ATP6V0D1-DT	DLC1	IZUMO4		CAMK1G
CHI3L2	ATAD5	KCNIP2		TBKBP1
GRM1	LINC01109	CKMT2-AS1		HTRA3
CD4	PAQR9	RPL14P1		ZNF497-AS1
BVES-AS1	ATP6V0E2-AS1	FBN1-DT		PCDHB13
MATR3	SERTAD2	NEIL1		ITGA10
COL9A2	BCYRN1	SOCS5P4		TRANK1
SPEF2	BNIP3P11	PAIP2B		PPM1H
COL8A2	HASPIN	LSMEM1		SAMD11
TPPP	MYO7B	DENND6B		SLC6A9
RAB4B	BMS1P4-AGAP5	RIPOR2		FAM43A
CCDC102B	CDC25A	TPM1-AS		RPL29P24
ACKR3	ARHGAP11B	RNF112		ZSCAN18
EVA1B	MIR7111	ODAD4		GTF2IRD2B
MTHFR	TBX2	LNCTAM34A		DNM3
KCNMA1-AS1	LINC02551	FAM207BP		EFNA1
DARS1-AS1	SEMA7A	LBX2		EDRF1-DT
RIMS3	PUM3	MMP25		PPARA
FRMD4B	SCN8A	SPAG8		TMEM232
PMS2P5	MFSD2A	FAHD2CP		IFIH1
MGC16275	LRRC19	B3GAT2		IFT140
PDK4	RPS15P4	LINC02925		PRDM6
EPHA3	GFOD1	METTL14-DT		ATL1
CASP4LP	UAP1	LRRC61		FBXO32
RHOU	RPL21P28	ZNF197-AS1		ELAPOR1
MAF	CDA	LINC02777		ANXA9
ACTL10	ARHGAP29	LPAR2		ACBD4
IL1B	C8orf44-SGK3	TCEANC		F11R
LDHD	WASL-DT	CTXND1		DNAAF3
DLL3	DGUOK-AS1	SOCS1		KCNJ2
PCDHB5	LMO7	SULT1A3		PRANCR
WNT7B	HHIP	TSSK3		ECE1-AS1
CNIH3-AS2	DKK1	PGAM1P8		TRPV4
SELENBP1	KRT34	PSAT1P3		RASGEF1B
CA9	VILL	ILRUN-AS1		SERPINA1
BATF2	HDAC2-AS2	DIPK1B		ACCS
TFEB	SERPINB7	ZNF516		BHLHE41
CERS4	SLX9	UBAC2-AS1		SSPN
TSGA10	E2F2	RAB39B		EFNB3
PKIB	STX11	CLIC2		CIITA
CERKL	KRTAP1-5	LRRK2-DT		CD24
SCAT8	AGTR1	WDR97		PDK2
ZNF385D	CDT1	ARHGEF4		CCDC3
APLF	MIR503HG	ERVFRD-3		SLC25A42
ZNF790	BMPR1B	ACOXL		SLC7A8
ZNF140	INSYN2B	NRIP2		SLC44A3
TTC30B	RPL9P25	IL6		ZNF429
CCDC160	ZNF747-DT	MESP2		CASTOR3
LRRTM2	ELOVL2	NPEPL1		PTGES
PDE3A	LINC02878	B3GNT7		GBP4
USP34-DT	BNC1	NDUFC2-KCTD14		GDF6
OVGP1	SMG1P4	CFAP43		LMBR1L
CARD19	MARCHF11	LLGL2		NR4A2
YPEL3-DT	STXBP6	SSBP3-AS1		OLFML2A
PDGFD	SULT1B1	PANK2-AS1		LRRC23
PCDHGA2	PSMC3IP	LINC00601		THSD7A
GPM6A	SH2D1B	CD27		CLIP3
VPS33B	CDC6	LINC01569		BAHCC1
HMGCL	FAM111B	L3MBTL1		PDGFRB
GP6-AS1	RELN	TYMSOS		DNAAF8
C1S	AMOTL2	PRDM16-DT		TGFB3
TRMT61A-DT	PTPRF	TMEM59L		CSMD3
TBC1D3G	RAD54L	AP1G2		TRAPPC6A
GIMAP2	NPIPA3	NPAS3		SYT5
KCNQ3	MTND1P23	AKAP6		GET1-SH3BGR
TSHZ1	MND1	TPTEP2-CSNK1E		MYLK4
SNX29P1	SLFNL1	PDCD4-AS1		ITGB4
KDM7A	CTPS1	LOH12CR2		IFI44L
SSBP2	LINC01812	CAHM		PDE4B
BORCS8-MEF2B	UBE2FP1	LINC02606		AK9
LINC02482	ESM1	CCL11		C1QTNF6
PADI3	ARHGAP29-AS1	PGM5-AS1		INTS6-AS1
ZCWPW2	MEMO1P1	ANKRD23		OAS1
SYP	THAP5P1	FLJ13224		FOXP3
TRIM2	ATP6V1G2-DDX39B	AFAP1L2		ST3GAL5
FMO5	RPL21P2	GEMIN7-AS1		LINC01833
FRG1JP	ANKRD33B	CARMN		BTN3A2
SEC14L6	GPRC5A	HOXA6		TLR3
BFSP1	C6orf132	HOXA5		CABP1
GSN	XRCC2	KDSR-DT		TMEM240
LINC01239	MYBL2	DM1-AS		ACSM3
WFDC3	EXO1	ATXN7L3-AS1		SLC16A5
DYNC1I1	AKAP12	ANKRD17-DT		PHF21A
RNA5-8SN2	KLF2	OSGEPL1-AS1		CARD6
EXTL3-AS1	CXCR6	IL34		UNC80
LINC00973	RAPH1	SLC23A3		EFNA3
NSUN7	MDN1	CLUHP3		PPP1R3C
VWA5A	SUSD4	SREBF2-AS1		KIZ
ANKEF1	NT5DC4	KIAA0408		PTK6
GIMAP4	FOXG1-AS1	PRICKLE4		SEMA3D
HNMT	GPR63	TMEM130		NONOP2
H3C15	RFLNB	LINC00649		ARHGEF6
LINC01119	FST	SPEF1		BTN3A1
AARD	NPM1P39	SCGB1B2P		RIPK4
KIF6	ACTBP2	C16orf95-DT		ERO1B
ZNF570	TOMM6	CCDC168		GABARAPL1
RGS5	TUBB2BP1	LINC01560		MAP3K2-DT
DDIT4L	SLC16A6	GNMT		SDCBP2-AS1
ZNF566-AS1	DUSP1	TRIM74		PDE4D
BAZ2B-AS1	MARCHF4	RAB17		CALCOCO1
LINC00847	FGD4	ARFGEF1-DT		TMTC1
ZC3H6	ADRB2	PROX2		ZNF493
DSC2	GREP1	TESK2		GOLGA8G
VPS37D	HIF1A-AS3	DND1		UGT1A8
GIPR	LINC01111	FSCN3		CFAP418-AS1
GPER1	AGAP6	LINC01011		EPHX2
SMIM3	LINC01224	SMIM27		SOX2
RP1	PROSER2	SLC27A3		ADHFE1
ANGPTL4	EHD4	HOXB-AS1		EML6
C10orf143	CENPN-AS1	ATXN1-AS1		UCN2
TLR1	HSPE1P2	PKDREJ		ZNF599
KRT13	ZNF485	GAS5-AS1		TCEAL1
MAP3K4-AS1	STARD13	AMPH		SLC9A3-AS1
HSD3B7	ACER2	GOLGA2P5		CAMK1D
RAB20	LNCAROD			CD96
IL7	MB21D2			ST8SIA5
GPR162	E2F1			MST1
GOLGA8O	ATP8B1			CTSF
ZNF503-AS2	MAP6D1			FAM8A1
ST8SIA5-DT	ZNF90			SMIM1
PLAAT4	ZNF724			DOC2A
CSDC2	DPP9-AS1			DGKG
UGT1A10	ALS2CL			HLF
RASSF4	TCHP			PCMTD1
GTF2H4	ARRDC3-AS1			ACOX2
METTL7A	URB2			FOXQ1
CTC-338M12.4	TUBAP2			LINC00886
SCNN1A	EIF4A1P7			C7orf57
SENP8	ZNF593OS			VGLL4
FPR1	HAS2			TSLP
THAP7-AS1	MYLK2			PAN3-AS1
NFATC1	SLCO1B3-SLCO1B7			ERBB3
PCDH18	TMEM158			GPR68
SYTL5	RGS7			IRF1-AS1
CSF1R	SGPP2			SEMA6C
PBXIP1	DNAH5			SLC9A7P1
NWD1	ZNF675			PCDHGB7
TPGS1	RPL23AP2			DAPK2
SYT12	CDC45			ZNF490
TMEM26	GOLGA6L17P			CD36
HCG17	CPED1			ARIH2OS
ING4	SLC7A1			RPL37A-DT
COL21A1	SMURF2			GSEC
NAPA-AS1	RPS23P8			ANK1
CEP19	PGM5P2			NR4A3
OTX2-AS1	DSCAM			ABCA9
ARMH4	TMEM201			TMEM67
RTN1	TUBB2A			MAGED4B
CRACDL	PSG6			ACSM5
LAMB3	FOLR3			SLC22A18AS
SEPTIN9-DT	EDN1			PCCA
TMEM100	TFR2			ATP8A1
MYRIP	SRGAP1			CHAD
TAS2R31	ZNF185			TNFSF18
CCDC153	PPIF			TMOD1
LGR5	SH3GL3			CBX7
RBM44	GDNF			FAM229B
CARNS1	PTP4A1			ITPR1
NATD1	SERPINB2			CASKIN1
AMDHD1	NPIPB5			PIR
IRF9	GBX2-AS1			TSPOAP1
MDP1	PTPRB			ANG
MACROD2	CASZ1			DMGDH
IGFBP2	ANXA3			OTUB2
SLC12A5	SLC4A1APP1			KCND1
ALDH2				TMEM51-AS1
SLC2A13				NUPR1
MIR3615				SHISA2
BUD13P1				LCTL
TENT5A				IL31RA
GTF2IRD2P1				TM7SF2
PID1				RNF39
RN7SL1				RBM47
CABCOCO1				MAGED4
H4C15				IFI44
DEPP1				HVCN1
KLF17				CLDN10
CASC2				PAQR6
TLL1				CXXC4
XKR3				EGF
PAK3				CCNYL2
HIVEP2-DT				RTL9
ZDHHC12-DT				RIBC1
APCDD1L-DT				NAT16
RAPGEF4				SCNN1D
GNG11				MAGEC3
LINC00638				RUNX2
ALKBH7				APOL6
SAT1				PLD1
DTNA				CPVL
CYTH4				ZNF467
LINC01003				NTNG2
AXIN2				NR1H3
RBP1				PAPPA
FAM117A				SOX9-AS1
SLC43A2				H2AC6
PRKAR2A-AS1				FAM47E
GALNT15				KLLN
PLS3-AS1				AVIL
MCCC1				SLC6A6
PLCD4				ISG20
GCNT3				CCL2
PCDHGA4				ZNF580
LINC01546				ZNNT1
SDAD1P1				PROX1-AS1
STK4-DT				DNALI1
CYP1B1-AS1				PIK3C2B
CASP9				BBS9
GARIN5A				NFATC4
THEMIS2				LINC01977
ZP1				NYNRIN
ZSCAN12P1				TSC22D1
INPP5J				NFKBIZ
SLC7A2				YPEL3
KALRN				GATA3
DIRAS1				HHLA3
RGS14				FZD4-DT
CA14				UNC5B
ZNF425				ACADS
ZBED9				SOX5
SCARF1				GBP2
TTLL1				PDCD4
SLC25A21				HR
BEND6				KCNT2
RASSF9				CYS1
PROX1				PDE6G
SWT1				LMNTD2
GACAT2				FKBP7
ZNF181				LRRN1
BCHE				USP6
SLC2A1-DT				MSI2
ZPLD1				ZNF567-DT
IQGAP2				KLHL3
ELMOD1				ITGB8-AS1
NQO1				LINC01182
RHOD				ZIC1
C1QTNF1				ANKRD37
GDF5				HLA-F
ZNF396				GRIN2A
AHR				CACNG6
TAF1A-AS1				MDH1B
ZMYND10				PICART1
LRRC15				MMP15
FAM13C				TLX2
RAET1G				BCL3
ROPN1L				AHCYL2
LNCRNA-IUR				PPFIA4
C9orf163				PARM1
MOB3B				PCDHB14
HSD17B11				NEU1
CFB				C10orf90
NIM1K				CASP1
KCNF1				CDKN1C
DMRT1				ZIC4
PLEKHA4				ANXA2R-AS1
UNC5D				LRRIQ1
DUSP10				EDNRB
SUGT1P3				TRO
SERPINA3				CYP1A1
LINC01358				FAM227B
SCN2A				ATP7A
MKLN1-AS				ANO5
LYNX1				LPCAT2
STARD10				RRAGB
OSCP1				HAPLN3
DNAJB7				MYH7B
RNF43				CEBPB
PIEZO2				LGALS2
TCN2				RTCA-AS1
CCDC126				NDRG4
NOXRED1				RHPN1-AS1
STAR				FAM88E
ARHGEF2-AS2				ATP6V1FNB
PC				GLI1
KMO				RGS9
MEF2C				CBLN3
SLITRK3				PPARGC1A
STMN3				SESN3
LINC01320				LMOD1
ADSS1				COL16A1
CAPN3				FAM214A
NPFFR2				SERPINB9P1
ASAP3				MIR210HG
RAG1				SPTLC3
VIM-AS1				DNASE2
SAXO2				PLAC9
BCL2L11				LINC01551
GREB1				C1QTNF5
CRYBG1				TTC30A
F2RL1				SSPOP
SGMS1-AS1				CCDC40
GPR155				PSPN
STON1				ZC3H12A-DT
BASP1-AS1				COL14A1
TMEM231P1				FLJ20021
DPH6-DT				HEY1
CYP27A1				C1R
LINC01411				GATD1-DT
HOTAIRM1				LRRC17
CCDC62				FZD1
FAXDC2				GABPB1-IT1
HSPB2				PNRC1
FAM171B				ANKFN1
CFAP53				ATP6AP1L
PAK6				FAM131C
LURAP1L				LIPG
FOXO6				HMGN5
CADM1				APCDD1L
FEZ1				SLC26A11
TEN1				FAM117B
TP53TG1				SLC22A17
RN7SK				MMP19
DLEU2L				ZSWIM5
RAB27B				CAT
SCG2				RPS2P32
SDSL				DUX4L50
LINC02085				H3C6
LIPT2				SLC4A10
CCDC103				IQCD
PIFO				N4BP2L1
FAM88F				MAP1A
IFIT1				ORAI3
CDHR5				UGT1A7
FAM110B				USH2A
FBXO16				EBI3
CTH				SLC2A12
MMP9				IFT27
LFNG				SLC25A18
PLEKHG4B				KLHL4
RP1L1				AQP3
LINC01275				SH3BGR
YPEL5				TRMT9B
TREX1				HOXA-AS2
TXNIP				ICAM1
ID2				LINC01711
SPOCK3				SLC22A18
C17orf100				PDGFRA
TUBA3FP				RTL5
HOGA1				ARPC4-TTLL3
GAS1				SNAP25
COL9A3				ACSS3
GNG2				DNAH10OS
ZNF625-ZNF20				JAG2
PSD				TSPAN10
BIK				JMY
TEF				LMBRD1
SRRM5				MT1F
GHDC				GAPDH-DT
CD14				ZNF713
PCDHB4				CYP1B1
CSRNP3				KIAA0319
COL28A1				ALOX5AP
H3C10				NFKBIA
RN7SL2				MGST2
KLHDC9				KCNAB2
C8orf82				LINC00639
CFL1P1				CFI
LINC01374				ATOH8
ZNF204P				CLU
CXADR				SMIM43
ATP6AP1-DT				ZNF843
TRIB2				PRICKLE2
LINC02941				ITGB6
ID2-AS1				GTF2IRD2
IFNA1				NOTUM
WBP1P1				CDNF
KLHL24				SEMA4A
ACE				DPP4
FUZ				TRPM3
KCNMB2				ERG
CLEC1A				IFIT2
TSPAN8
NAT14
ATP2B2
KCNJ15
RSPH3
SKAP2
HCCS-DT
FOS
CGB8
KIAA0040
