# Supplementary material for: Stiff matrix-induced KRTAP2-3 expression suppresses ciliogenesis via actin tension-driven chromatin remodeling
Source: Cell Death Dis. 2026 Apr 2;17(1):443. doi: 10.1038/s41419-026-08678-1 (PMC13168523; doi:10.1038/s41419-026-08678-1)
Supplement: Supplementary file 4 — Supplementary Table 2: List of primers used in this study. [file 41419_2026_8678_MOESM4_ESM.xlsx]

## Sheet: Sheet1
Table S2: List of primers used in this study.
Target	Primer sequence (5' to 3')
GAPDH	Forward: GGAGCGAGATCCCTCCAAAAT
	Reverse: GGCTGTTGTCATACTTCTCATGG
KRTAP2-3	Forward: AGCTGATCCTCAAGCACGAA
	Reverse: GGGTGATGAGTCAGTGGGAC
KRTAP2-3-V5	Forward: CAGCCTGTGTCTGTGCAGT
	Reverse: CGAGACCGAGGAGAGGGTTA
KRTAP2-3 DARs	Forward: TTTAACTGCTGAGGCAGCGA
	Reverse: TTGCACCTTCTCACATGGCA
9490	Forward: GCAGGACCAATCGTGAATGA
	Reverse: TGAATCCGAAGGCCTTACACC
