# Supplementary material for: Stiff matrix-induced KRTAP2-3 expression suppresses ciliogenesis via actin tension-driven chromatin remodeling
Source: Cell Death Dis. 2026 Apr 2;17(1):443. doi: 10.1038/s41419-026-08678-1 (PMC13168523; doi:10.1038/s41419-026-08678-1)
Supplement: Supplementary file 5 — Supplementary Table 3: List of simulation parameters. [file 41419_2026_8678_MOESM5_ESM.xlsx]

## Sheet: Sheet1
Table S3: List of simulation parameters.
Young's modulus of substrate Es (kPa)	Poisson's ratio of substrate vs	Area of cell Acell (μm2)	Aspect ratio of cell ARcell	Number of basal actin filaments numSF	Basal actin filaments polarization PSF	Radius of nucleus Rnucleus (μm)	Diameter of the focal adhesion Da (μm)	Spring stiffness of focal adhesion ka (N/m)
40	0.45	1371	2.46	34	0.73	5.4	3	0.02
14	0.45	1373	2.18	33	0.63
5	0.45	1243	2.17	29	0.62
0.7	0.45	386	1.65	24	0.36
0.1	0.45	325	1.48	17	0.34
